# Supplementary material for: Climate change effects on Black Sigatoka disease of banana
Source: Philos Trans R Soc Lond B Biol Sci. 2019 May 6;374(1775):20180269. doi: 10.1098/rstb.2018.0269 (PMC6553611; doi:10.1098/rstb.2018.0269)
Supplement: Marin.csv [file rstb20180269supp2.csv]

LWD	Temp	AUDPC
0	21	0
12	21	0
24	21	2
48	21	8
72	21	16
0	24	0
12	24	0
24	24	18
48	24	20
72	24	35
0	27	0
12	27	0
24	27	17
48	27	34
72	27	36
0	30	0
12	30	0
24	30	7
48	30	13
72	30	19
