# Supplementary material for: Climate change effects on Black Sigatoka disease of banana
Source: Philos Trans R Soc Lond B Biol Sci. 2019 May 6;374(1775):20180269. doi: 10.1098/rstb.2018.0269 (PMC6553611; doi:10.1098/rstb.2018.0269)
Supplement: Uchoa.csv [file rstb20180269supp3.csv]

Date	Incubation	Latent
1993-12-12	16	25
1993-12-19	16	30
1993-12-26	18	38
1994-01-02	19	46
1994-01-08	18	38
1994-01-15	19	34
1994-01-22	23	56
1994-01-29	26	52
1994-02-03	24	45
1994-02-12	22	54
1994-02-21	27	67
1994-03-01	26	62
1994-03-12	25	70
1994-03-23	34	69
1994-04-02	31	59
1994-04-12	27	53
1994-04-22	20	38
1994-05-03	23	40
1994-05-13	17	34
1994-05-23	19	37
1994-06-03	18	31
1994-06-13	18	28
1994-06-23	17	31
1994-07-05	16	28
1994-07-15	14	23
1994-07-25	16	27
1994-08-05	16	26
1994-08-15	15	33
1994-08-25	14	26
1994-09-05	17	26
1994-09-16	14	24
1994-09-27	13	26
1994-10-07	16	29
1994-10-18	17	31
1994-10-29	18	33
1994-11-08	13	32
1994-11-19	18	31
1994-11-30	18	33
1994-12-12	17	31
1994-12-23	20	34
1995-01-03	21	42
1995-01-13	19	45
1995-01-23	18	36
1995-02-04	19	34
1995-02-17	18	37
1995-03-02	17	36
1995-03-13	23	39
1995-03-24	18	36
1995-04-04	16	35
1995-04-18	20	42
1995-05-02	18	31
