# Supplementary material for: Climate change effects on Black Sigatoka disease of banana
Source: Philos Trans R Soc Lond B Biol Sci. 2019 May 6;374(1775):20180269. doi: 10.1098/rstb.2018.0269 (PMC6553611; doi:10.1098/rstb.2018.0269)
Supplement: Guapiles.csv [file rstb20180269supp4.csv]

Time	CT	CM	RH
1753152	293.64	2	94
1753155	292.94	222	96
1753158	292.83	502	98
1753161	292.74	501	97
1753164	293.06	501	97
1753167	294.39	445	99
1753170	296.47	0	90
1753173	296.25	0	87
1753176	293.15	38	96
1753179	293.01	56	96
1753182	292.95	399	97
1753185	292.95	501	97
1753188	293.03	491	97
1753191	294.42	206	97
1753194	298.7	0	82
1753197	297.82	0	82
1753200	293.18	4	94
1753203	293.1	247	96
1753206	292.92	498	96
1753209	293.19	501	97
1753212	293.03	487	98
1753215	294.17	259	97
1753218	295.87	0	88
1753221	296.25	0	84
1753224	293.01	0	94
1753227	291.87	63	96
1753230	291.46	134	95
1753233	292.25	26	96
1753236	292.38	120	98
1753239	294.29	0	90
1753242	297.63	0	82
1753245	297.91	0	79
1753248	293.03	0	96
1753251	291.98	62	95
1753254	292.21	92	96
1753257	292.04	94	97
1753260	291.78	340	95
1753263	292.99	314	98
1753266	293.79	100	95
1753269	293.73	3	91
1753272	291.98	111	96
1753275	292.17	471	96
1753278	292.17	501	96
1753281	291.85	501	96
1753284	291.63	501	96
1753287	292.85	461	98
1753290	293.91	300	97
1753293	293.11	291	96
1753296	292.02	447	96
1753299	292.28	191	96
1753302	292.27	385	96
1753305	292.15	414	97
1753308	292.01	502	97
1753311	293.66	350	98
1753314	294.63	26	94
1753317	295.56	0	87
1753320	292.98	0	93
1753323	292.78	174	97
1753326	292.76	494	98
1753329	292.68	501	97
1753332	292.42	501	97
1753335	293.43	452	99
1753338	293.58	418	97
1753341	293.78	41	93
1753344	292.45	25	96
1753347	292.41	212	97
1753350	292.43	478	97
1753353	292.18	368	96
1753356	292.04	501	96
1753359	293.9	118	96
1753362	295.92	0	87
1753365	295.22	0	87
1753368	292.73	1	92
1753371	292.55	15	95
1753374	292.27	17	94
1753377	292.28	5	92
1753380	292.18	5	93
1753383	295.35	0	84
1753386	298.3	0	78
1753389	297.47	0	77
1753392	292.64	0	95
1753395	292.04	33	94
1753398	292.39	29	93
1753401	292.52	9	93
1753404	292.35	17	93
1753407	296.52	0	86
1753410	296.96	0	85
1753413	296.13	0	86
1753416	292.79	119	96
1753419	292.61	202	96
1753422	292.7	451	95
1753425	292.74	486	98
1753428	292.57	501	95
1753431	293.89	304	98
1753434	294.54	125	96
1753437	294.08	157	96
1753440	292.6	392	95
1753443	292.73	473	96
1753446	292.66	501	95
1753449	293.05	501	96
1753452	293.15	501	96
1753455	294.08	359	98
1753458	294.56	178	97
1753461	294.25	293	97
1753464	293.3	501	96
1753467	293.07	501	95
1753470	292.59	501	96
1753473	292.72	501	96
1753476	292.61	480	98
1753479	293.02	427	98
1753482	294.18	75	95
1753485	293.3	309	97
1753488	292.27	501	94
1753491	292.07	501	95
1753494	291.68	470	96
1753497	291.47	466	95
1753500	291.08	501	94
1753503	293.45	17	95
1753506	296.77	0	81
1753509	294.47	0	89
1753512	291.77	418	94
1753515	291.82	501	93
1753518	291.94	501	93
1753521	291.96	471	96
1753524	291.88	501	94
1753527	293.19	351	98
1753530	293.76	158	96
1753533	293.45	198	96
1753536	292.27	421	95
1753539	292.36	489	97
1753542	292.04	480	97
1753545	291.7	484	97
1753548	291.39	501	95
1753551	292.63	464	99
1753554	292.85	419	99
1753557	291.94	397	97
1753560	291.37	501	96
1753563	291.82	483	97
1753566	291.62	484	97
1753569	291.92	501	96
1753572	291.62	501	96
1753575	292.34	449	98
1753578	292.82	336	97
1753581	292.36	160	96
1753584	291.4	218	97
1753587	291.59	214	95
1753590	291.5	443	97
1753593	291.31	271	97
1753596	290.97	447	95
1753599	294.54	0	86
1753602	297.33	0	78
1753605	296.28	0	81
1753608	292.54	0	94
1753611	291.65	18	97
1753614	291.61	103	96
1753617	291.28	44	96
1753620	290.83	53	93
1753623	294.93	0	87
1753626	297.07	0	83
1753629	295.38	0	88
1753632	292.61	34	96
1753635	292.35	45	96
1753638	292.2	189	97
1753641	292.21	501	96
1753644	292.29	501	97
1753647	293.03	467	99
1753650	293.42	392	98
1753653	293.33	282	97
1753656	292.4	483	96
1753659	292.35	501	95
1753662	292.34	493	97
1753665	292.32	501	97
1753668	292.12	488	96
1753671	292.85	291	97
1753674	293.84	35	94
1753677	294.81	0	92
1753680	292.98	41	97
1753683	293.01	57	97
1753686	292.87	240	97
1753689	292.95	305	97
1753692	293.07	501	96
1753695	295.53	0	90
1753698	298.84	0	82
1753701	297.35	0	86
1753704	294.43	49	96
1753707	293.84	246	96
1753710	293.82	501	97
1753713	293.59	450	97
1753716	293.26	503	95
1753719	298.73	0	84
1753722	301.01	0	80
1753725	300.38	0	81
1753728	295.4	0	94
1753731	294.06	49	96
1753734	294.04	382	96
1753737	293.65	205	96
1753740	293.07	436	96
1753743	296.18	0	87
1753746	297.04	0	85
1753749	296.71	0	82
1753752	293.06	0	92
1753755	291.58	97	95
1753758	290.36	204	93
1753761	291.55	147	92
1753764	292.15	501	97
1753767	292.71	374	98
1753770	293.21	371	97
1753773	293.1	369	97
1753776	292.49	488	97
1753779	292.26	494	96
1753782	291.86	496	96
1753785	291.53	497	97
1753788	291.19	497	97
1753791	292.43	252	97
1753794	295.23	0	86
1753797	295.56	0	81
1753800	292.62	6	90
1753803	291.94	47	93
1753806	291.91	114	93
1753809	291.88	155	94
1753812	291.86	336	95
1753815	295.02	0	86
1753818	298.26	0	80
1753821	298.88	0	77
1753824	293.62	0	93
1753827	292.12	91	95
1753830	292.59	148	97
1753833	292.63	109	97
1753836	292.33	178	96
1753839	294.56	0	91
1753842	298.73	0	78
1753845	298.33	0	77
1753848	293.22	0	93
1753851	291.64	45	91
1753854	289.9	158	92
1753857	290.88	53	92
1753860	291.53	85	94
1753863	292.95	111	97
1753866	296.83	0	83
1753869	296.78	0	81
1753872	292.9	0	91
1753875	292.27	8	94
1753878	291.92	14	94
1753881	291.87	6	91
1753884	291.63	2	91
1753887	295.29	0	86
1753890	296.45	0	87
1753893	295.4	4	92
